# Supplementary material for: 12-Deoxyphorbol-13-Hexadecanoate Abrogates OVX-Induced Bone Loss in Mice and Osteoclastogenesis via Inhibiting ROS Level and Regulating RANKL-Mediated NFATc1 Activation
Source: Front Pharmacol. 2022 Jun 3;13:899776. doi: 10.3389/fphar.2022.899776 (PMC9204068; doi:10.3389/fphar.2022.899776)
Supplement: Supplementary file 1 [file DataSheet1.ZIP]

Archive with 143 entries (125 files):
- Original data/
- Original data/Original data of Excel/
- __MACOSX/Original data/._Original data of Excel
- Original data/.DS_Store
- __MACOSX/Original data/._.DS_Store
- Original data/Raw data of WB/
- __MACOSX/Original data/._Raw data of WB
- Original data/Original data of Excel/.DS_Store
- __MACOSX/Original data/Original data of Excel/._.DS_Store
- Original data/Original data of Excel/DHD-Excel/
- __MACOSX/Original data/Original data of Excel/._DHD-Excel
- Original data/Raw data of WB/NFATc-1/
- __MACOSX/Original data/Raw data of WB/._NFATc-1
- Original data/Raw data of WB/.DS_Store
- __MACOSX/Original data/Raw data of WB/._.DS_Store
- Original data/Raw data of WB/p-JNK/
- __MACOSX/Original data/Raw data of WB/._p-JNK
- Original data/Raw data of WB/JNK/
- __MACOSX/Original data/Raw data of WB/._JNK
- Original data/Raw data of WB/Atp6v0d2/
- __MACOSX/Original data/Raw data of WB/._Atp6v0d2
- Original data/Raw data of WB/╬▓-actin/
- __MACOSX/Original data/Raw data of WB/._╬▓-actin
- Original data/Raw data of WB/actin/
- __MACOSX/Original data/Raw data of WB/._actin
- Original data/Raw data of WB/Ho-1/
- __MACOSX/Original data/Raw data of WB/._Ho-1
- Original data/Raw data of WB/IKB/
- __MACOSX/Original data/Raw data of WB/._IKB
- Original data/Raw data of WB/catalase/
- __MACOSX/Original data/Raw data of WB/._catalase
- Original data/Raw data of WB/CTSK/
- __MACOSX/Original data/Raw data of WB/._CTSK
- Original data/Raw data of WB/p-P38/
- __MACOSX/Original data/Raw data of WB/._p-P38
- Original data/Raw data of WB/P38/
- __MACOSX/Original data/Raw data of WB/._P38
- Original data/Raw data of WB/ROS-actin/
- __MACOSX/Original data/Raw data of WB/._ROS-actin
- Original data/Raw data of WB/c-FOS/
- __MACOSX/Original data/Raw data of WB/._c-FOS
- Original data/Original data of Excel/DHD-Excel/microCT.xlsx
- __MACOSX/Original data/Original data of Excel/DHD-Excel/._microCT.xlsx
- Original data/Original data of Excel/DHD-Excel/Intracellular Ca2+ oscillation measurement.xlsx
- __MACOSX/Original data/Original data of Excel/DHD-Excel/._Intracellular Ca2+ oscillation measurement.xlsx
- Original data/Original data of Excel/DHD-Excel/Nfatc1 luciferase.xlsx
- __MACOSX/Original data/Original data of Excel/DHD-Excel/._Nfatc1 luciferase.xlsx
- Original data/Original data of Excel/DHD-Excel/ARE LUCIFERASE.xlsx
- __MACOSX/Original data/Original data of Excel/DHD-Excel/._ARE LUCIFERASE.xlsx
- Original data/Original data of Excel/DHD-Excel/DHD MTS 48h.xlsx
- __MACOSX/Original data/Original data of Excel/DHD-Excel/._DHD MTS 48h.xlsx
- Original data/Original data of Excel/DHD-Excel/ALL PCR results.xlsx
- __MACOSX/Original data/Original data of Excel/DHD-Excel/._ALL PCR results.xlsx
- Original data/Original data of Excel/DHD-Excel/DHD bone resorption .xlsx
- __MACOSX/Original data/Original data of Excel/DHD-Excel/._DHD bone resorption .xlsx
- Original data/Original data of Excel/DHD-Excel/trap osteoclast.xlsx
- __MACOSX/Original data/Original data of Excel/DHD-Excel/._trap osteoclast.xlsx
- Original data/Original data of Excel/DHD-Excel/Factin.xlsx
- __MACOSX/Original data/Original data of Excel/DHD-Excel/._Factin.xlsx
- Original data/Original data of Excel/DHD-Excel/ALL time WB.xlsx
- __MACOSX/Original data/Original data of Excel/DHD-Excel/._ALL time WB.xlsx
- Original data/Original data of Excel/DHD-Excel/DHD time course bone resorption.xlsx
- __MACOSX/Original data/Original data of Excel/DHD-Excel/._DHD time course bone resorption.xlsx
- Original data/Original data of Excel/DHD-Excel/ROS WB.xlsx
- __MACOSX/Original data/Original data of Excel/DHD-Excel/._ROS WB.xlsx
- Original data/Raw data of WB/NFATc-1/3.tif
- __MACOSX/Original data/Raw data of WB/NFATc-1/._3.tif
- Original data/Raw data of WB/NFATc-1/2.tif
- __MACOSX/Original data/Raw data of WB/NFATc-1/._2.tif
- Original data/Raw data of WB/NFATc-1/1.tif
- __MACOSX/Original data/Raw data of WB/NFATc-1/._1.tif
- Original data/Raw data of WB/p-JNK/3.tif
- __MACOSX/Original data/Raw data of WB/p-JNK/._3.tif
- Original data/Raw data of WB/p-JNK/2.tif
- __MACOSX/Original data/Raw data of WB/p-JNK/._2.tif
- Original data/Raw data of WB/p-JNK/1.tif
- __MACOSX/Original data/Raw data of WB/p-JNK/._1.tif
- Original data/Raw data of WB/JNK/3.tif
- __MACOSX/Original data/Raw data of WB/JNK/._3.tif
- Original data/Raw data of WB/JNK/2.tif
- __MACOSX/Original data/Raw data of WB/JNK/._2.tif
- Original data/Raw data of WB/JNK/1.tif
- __MACOSX/Original data/Raw data of WB/JNK/._1.tif
- Original data/Raw data of WB/Atp6v0d2/3.tif
- __MACOSX/Original data/Raw data of WB/Atp6v0d2/._3.tif
- Original data/Raw data of WB/Atp6v0d2/2.tif
- __MACOSX/Original data/Raw data of WB/Atp6v0d2/._2.tif
- Original data/Raw data of WB/Atp6v0d2/1.tif
- __MACOSX/Original data/Raw data of WB/Atp6v0d2/._1.tif
- Original data/Raw data of WB/╬▓-actin/3.tif
- __MACOSX/Original data/Raw data of WB/╬▓-actin/._3.tif
- Original data/Raw data of WB/╬▓-actin/2.tif
- __MACOSX/Original data/Raw data of WB/╬▓-actin/._2.tif
- Original data/Raw data of WB/╬▓-actin/1.tif
- __MACOSX/Original data/Raw data of WB/╬▓-actin/._1.tif
- Original data/Raw data of WB/actin/3.tif
- __MACOSX/Original data/Raw data of WB/actin/._3.tif
- Original data/Raw data of WB/actin/2.tif
- __MACOSX/Original data/Raw data of WB/actin/._2.tif
- Original data/Raw data of WB/actin/1.tif
- __MACOSX/Original data/Raw data of WB/actin/._1.tif
- Original data/Raw data of WB/Ho-1/I repeated it three times on the same membrane.txt
- __MACOSX/Original data/Raw data of WB/Ho-1/._I repeated it three times on the same membrane.txt
- Original data/Raw data of WB/Ho-1/1.tif
- __MACOSX/Original data/Raw data of WB/Ho-1/._1.tif
- Original data/Raw data of WB/IKB/3.tif
- __MACOSX/Original data/Raw data of WB/IKB/._3.tif
- Original data/Raw data of WB/IKB/2.tif
- __MACOSX/Original data/Raw data of WB/IKB/._2.tif
- Original data/Raw data of WB/IKB/1.tif
- __MACOSX/Original data/Raw data of WB/IKB/._1.tif
- Original data/Raw data of WB/catalase/1.tif
- __MACOSX/Original data/Raw data of WB/catalase/._1.tif
- Original data/Raw data of WB/catalase/I repeated it three times on the same gel.txt
- __MACOSX/Original data/Raw data of WB/catalase/._I repeated it three times on the same gel.txt
- Original data/Raw data of WB/CTSK/3.tif
- __MACOSX/Original data/Raw data of WB/CTSK/._3.tif
- Original data/Raw data of WB/CTSK/2.tif
- __MACOSX/Original data/Raw data of WB/CTSK/._2.tif
- Original data/Raw data of WB/CTSK/1.tif
- __MACOSX/Original data/Raw data of WB/CTSK/._1.tif
- Original data/Raw data of WB/p-P38/3.tif
- __MACOSX/Original data/Raw data of WB/p-P38/._3.tif
- Original data/Raw data of WB/p-P38/2.tif
- __MACOSX/Original data/Raw data of WB/p-P38/._2.tif
- Original data/Raw data of WB/p-P38/1.tif
- __MACOSX/Original data/Raw data of WB/p-P38/._1.tif
- Original data/Raw data of WB/P38/3.tif
- __MACOSX/Original data/Raw data of WB/P38/._3.tif
- Original data/Raw data of WB/P38/2.tif
- __MACOSX/Original data/Raw data of WB/P38/._2.tif
- Original data/Raw data of WB/P38/1.tif
- __MACOSX/Original data/Raw data of WB/P38/._1.tif
- Original data/Raw data of WB/ROS-actin/1.tif
- __MACOSX/Original data/Raw data of WB/ROS-actin/._1.tif
- Original data/Raw data of WB/ROS-actin/I repeated it three times on the same gel.txt
- __MACOSX/Original data/Raw data of WB/ROS-actin/._I repeated it three times on the same gel.txt
- Original data/Raw data of WB/c-FOS/3.tif
- __MACOSX/Original data/Raw data of WB/c-FOS/._3.tif
- Original data/Raw data of WB/c-FOS/2.tif
- __MACOSX/Original data/Raw data of WB/c-FOS/._2.tif
- Original data/Raw data of WB/c-FOS/1.tif
- __MACOSX/Original data/Raw data of WB/c-FOS/._1.tif
