# Supplementary material for: 12-Deoxyphorbol-13-Hexadecanoate Abrogates OVX-Induced Bone Loss in Mice and Osteoclastogenesis via Inhibiting ROS Level and Regulating RANKL-Mediated NFATc1 Activation
Source: Front Pharmacol. 2022 Jun 3;13:899776. doi: 10.3389/fphar.2022.899776 (PMC9204068; doi:10.3389/fphar.2022.899776)
Supplement: Supplementary file 1 [file DataSheet1.ZIP › Original data/Original data of Excel/DHD-Excel/microCT.xlsx]

## Sheet: TRA BV.TV
Sham	OVX	OVX+DHD(2mg/kg)
10.2979	5.27406	10.1563
11.1909	5.78642	9.69581
10.9963	4.89916	6.5926
10.9375	3.54726	11.32
13.116	3.70258	5.36447

## Sheet: TRA Tb.N
Sham	OVX	OVX+DHD(2mg/kg)
1.91286	0.94669	1.78794
1.98328	1.03498	1.69232
1.91323	0.84486	1.14226
1.95277	0.67769	1.95916
2.52385	0.75166	0.94913

## Sheet: TRA Tb.Sp
Sham	OVX	OVX+DHD(2mg/kg)
0.24405	0.32027	0.26166
0.23816	0.30155	0.25413
0.24465	0.33075	0.38414
0.23158	0.33607	0.23762
0.19878	0.32531	0.39894

## Sheet: TRA Tb.Th
Sham	OVX	OVX+DHD(2mg/kg)
0.05383	0.05571	0.0568
0.05643	0.05591	0.05729
0.05748	0.05499	0.05772
0.05601	0.05234	0.05778
0.05197	0.04926	0.05652

## Sheet: COR Ct.Th
Sham	OVX	OVX+DHD(2mg/kg)
0.21063	0.2009	0.19436
0.21678	0.19159	0.21869
0.20932	0.20588	0.19659
0.20176	0.19888	0.21441
0.17796	0.19904	0.19697

## Sheet: COR Ct.Ar
Sham	OVX	OVX+DHD(2mg/kg)
0.81962	0.76201	0.78641
0.8218	0.70713	0.82563
0.80444	0.76378	0.78335
0.84272	0.77709	0.84328
0.67939	0.77782	0.79844

## Sheet: COR Tt.Ar
Sham	OVX	OVX+DHD(2mg/kg)
0.82201	0.76289	0.78992
0.82431	0.70804	0.8278
0.8073	0.76477	0.78515
0.84435	0.77794	0.84495
0.68047	0.77902	0.80083

## Sheet: COR Ct.Ar Tt.Ar
Sham	OVX	OVX+DHD(2mg/kg)
99.7091	99.5558	99.8846
99.6958	99.8717	99.7386
99.6453	99.8712	99.7702
99.8065	99.8914	99.8017
99.8413	99.8457	99.7004
