# Supplementary material for: 12-Deoxyphorbol-13-Hexadecanoate Abrogates OVX-Induced Bone Loss in Mice and Osteoclastogenesis via Inhibiting ROS Level and Regulating RANKL-Mediated NFATc1 Activation
Source: Front Pharmacol. 2022 Jun 3;13:899776. doi: 10.3389/fphar.2022.899776 (PMC9204068; doi:10.3389/fphar.2022.899776)
Supplement: Supplementary file 1 [file DataSheet1.ZIP › Original data/Original data of Excel/DHD-Excel/Intracellular Ca2+ oscillation measurement.xlsx]

## Sheet: NC control
Time
0	434.75	443.24	427.66
2	433.26	439.95	428.54
4	430.55	441.22	425.74
6	431.38	442.03	425.01
8	432.46	440.41	423.72
10	433.09	441.12	424.53
12	437.48	439.1	422.58
14	437.39	439.35	420.07
16	440.41	440.73	419.29
18	438.32	437.44	417.37
20	440.25	439.86	419.01
22	444.09	441.75	419.76
24	439.07	441.78	422.96
26	437.42	443.06	430.54
28	438.26	445.04	430.29
30	439.56	449.12	457.1
32	449.36	458.52	482.2
34	492.61	471.54	512.29
36	563.16	512.47	532.55
38	564.05	568.49	522.15
40	532.41	582.07	504.49
42	506.01	551.72	477.11
44	477.82	525.59	449.34
46	461.45	501.25	432.79
48	449.94	481.34	424.51
50	440.49	466.71	417.04
52	438.17	462.68	417.24
54	433.03	454.98	415.67
56	432.13	448	409.12
58	430.18	441.45	411.13
60	431.81	436.57	408.66
62	428.81	435.73	405.67
64	428.61	434.54	406.98
66	428.65	433.19	409.82
68	432.96	435.44	413.27
70	441.99	437.78	410.12
72	441.25	440.35	412.94
74	444.17	445.82	416.83
76	452.58	460.21	439.06
78	468.14	475.57	455.12
80	502.73	485.14	494.97
82	530.31	485.88	550.56
84	533.41	475.2	535.4
86	516.51	469.78	496.42
88	509.12	458.79	464.39
90	491.84	450.09	437.08
92	482.72	443.11	421.36
94	475.31	447.91	409.67
96	462.88	452.41	403.55
98	449.86	461.98	403.69
100	448.7	473.12	413.9
102	442.25	475.49	430.03
104	438.14	485.26	506.85
106	432.11	484.99	589.65
108	437.08	478.6	534.61
110	443.57	463.17	478.34
112	459.94	447.71	431.36
114	495.98	437.04	410.67
116	530.44	434.2	397.21
118	524.06	427.24	391.28
120	512.26	425	390.39
122	493.34	425.89	392.02
124	480.71	423.43	391.47
126	479.38	426.7	389.06
128	476.7	427.36	390.62
130	472.29	431.88	388.34
132	469.62	438.45	391.43
134	464.7	454.6	395.69
136	459.03	515.12	396.21
138	465.69	587.67	393.23
140	460.58	557.4	391.44
142	454.33	517.53	393.06
144	450.06	481.31	396.22
146	450.71	460.17	406.7
148	446.45	441.76	413.58
150	437.57	428.51	424.31
152	431.34	420.6	447.97
154	421.93	418.33	471.33
156	416.76	416.27	545.54
158	418.6	415.14	540.78
160	420.28	413.87	480.79
162	420.46	412.04	437.09
164	430.25	415.99	416.33
166	451.68	414.92	412.11
168	495.55	416.38	400.1
170	520.78	418.29	400.92
172	505.74	424.56	396.97
174	484.68	427.31	394.22
176	471.14	446.57	392.25
178	461.88	508.02	384.12
180	453.35	568.92	390.07

## Sheet: PC control RANKL
Time
0	537.45	468.44	469.66
2	537.18	472.41	495.16
4	537.62	482.13	522.29
6	540.64	489.61	576.99
8	540.12	510.28	677.87
10	540.35	544.75	803.11
12	541.43	584.55	805.83
14	543.31	613.62	716.28
16	541.22	626.13	631.65
18	542.35	623.11	563.71
20	542.61	615.49	517.42
22	540.4	610.93	491.51
24	541.63	599.82	470.82
26	547.44	587.94	456.29
28	548.62	569.44	445.4
30	551.46	549.5	440.26
32	554.21	529.79	431.23
34	556.67	511.64	432.42
36	558.82	498.74	431.98
38	563.52	486.71	434.03
40	567.33	479.16	431.75
42	568.91	473.41	431.99
44	576.54	464.15	428.17
46	581.19	460.23	431.54
48	588.44	457.91	434.22
50	597.52	455.97	436.36
52	604.52	453.3	436.26
54	618.35	451.25	443.71
56	630.81	448.55	461.86
58	648.61	447.78	503.43
60	681.73	447.54	661.43
62	734.33	444.4	963.47
64	806.56	446.5	944.52
66	902.39	446.42	833.64
68	999.88	448.74	718.32
70	1054.6	448.06	635.21
72	1064.42	448.38	575.42
74	1035.87	448.57	535.31
76	991.12	449.29	505.66
78	943.91	449.24	479.1
80	900.41	451.5	460.92
82	856.61	452.93	447.09
84	820.19	455.7	438.19
86	790.67	462.66	431.67
88	767.93	464.88	427.47
90	747.87	467.66	423.4
92	727.04	475.48	423.53
94	720.13	485.12	420.92
96	729.65	506.7	424.43
98	739.6	559.39	427.31
100	760.29	660.89	429.08
102	784.49	783.92	429.33
104	803.61	748.61	430.22
106	825.55	677.69	430.55
108	850.11	614.53	427.7
110	868.89	564.75	427.43
112	886.16	525.86	436.57
114	902.41	499.45	441.54
116	907.13	479.49	448.02
118	911.27	467.36	454.07
120	908.24	457.14	479.64
122	885	450.68	512.48
124	846.13	443.32	569.9
126	805	440.77	643.17
128	780.32	440.15	712.26
130	749.39	440.22	702.63
132	730.97	437.04	652.21
134	710.74	433.27	594.58
136	688.1	433.26	543.95
138	660.15	433.04	510.41
140	641.72	430.68	487.38
142	625.18	429.71	466.53
144	609.68	429.53	453.63
146	601.95	430.18	448.97
148	592.54	430.99	444.48
150	588.2	431.75	439.29
152	587.97	430.69	441.97
154	596.11	436.4	438.18
156	595.27	438.16	440.99
158	597.55	444.47	439.48
160	610.14	451.13	439.43
162	624.54	462.07	436.52
164	654.76	493.16	440.81
166	716.22	580.43	447.11
168	805.7	749.78	446.65
170	955.09	780.01	443.05
172	1075.27	703.77	442.47
174	1081.71	624.72	436.18
176	1005.61	565.23	436.4
178	910.94	526.41	437.37
180	832.76	501.28	443.14

## Sheet: DHD group
Time
0	455.97	432.56	384.63
2	456	431.69	383.6
4	457.3	428.18	385.47
6	455.74	428.96	385.77
8	453.99	427.63	391.03
10	456.03	425.62	395.22
12	455.34	424.94	403.38
14	454.74	423.14	418.99
16	451.77	422.09	465.33
18	453.2	424.12	558.65
20	450.94	423.79	641.31
22	449.9	422.7	664.75
24	450.28	423.94	631.1
26	452.25	421.42	582.3
28	450	421.87	537.39
30	450.68	421.41	501.65
32	448.86	420.98	473.18
34	447.05	418.3	454.25
36	446.7	418.58	437.78
38	447.34	418.9	426.27
40	446.28	417.27	416.31
42	444.91	415.37	407.89
44	444.13	419.12	403.79
46	445.25	418.03	400.89
48	445.36	419.08	399.58
50	446.13	416.07	399.7
52	445.87	417.55	398.33
54	445.19	416.83	397.62
56	446.18	417.78	398.2
58	445.54	417.15	396.29
60	445.51	417.22	393.1
62	445.02	417.67	391.1
64	442.44	417.46	389.78
66	445.03	416.95	391.32
68	445.01	415.71	397.8
70	445.35	415.8	401.97
72	444.3	417.28	405.19
74	446.53	417.36	415.01
76	448.25	423.57	439.57
78	447.29	454.54	462.93
80	446.97	474.26	488.5
82	447.41	477.88	521.65
84	447.68	484.85	541.29
86	446.76	488.05	558.58
88	447.69	497.68	550.86
90	448.8	513.41	527.82
92	451.79	526.4	494.33
94	453.33	530.69	472.76
96	458.96	534.57	456.08
98	467.69	547.63	448.59
100	478.18	554.66	439.32
102	488.61	574.66	431.67
104	510.06	584.25	421.66
106	541.58	575.09	417.17
108	583.09	569.55	409.29
110	604.74	558.44	402.5
112	599.33	549.25	398.8
114	577.41	536.66	391.51
116	554.38	532.31	388.11
118	529.4	526.02	386.01
120	507.03	529.16	385.37
122	495.54	535.02	387.54
124	479.64	537.28	383.83
126	472.92	534.9	386.35
128	466.74	525.98	385.9
130	465.68	510.19	387.07
132	461.04	502.52	398.93
134	458.24	489.94	403.41
136	458.6	480.2	410.71
138	454.09	469.75	418.56
140	456.37	460.92	429.72
142	461.44	452.61	451.69
144	477.82	447.21	471.08
146	499.46	443.27	499.85
148	531.74	438.73	527.1
150	569.32	441.69	553.69
152	601.06	452.77	563.09
154	598.39	481.89	551.77
156	569.44	522.92	525.15
158	541.31	542.43	494.47
160	516.95	534.5	467.3
162	502.27	512.97	444.37
164	490.51	489.58	427.57
166	479.49	471.36	418.88
168	479.5	456.12	413.7
170	487.61	445	408.02
172	497.73	437.39	405.07
174	512.7	430.27	406.58
176	521.51	424.7	403.19
178	531.61	420.26	402.57
180	530.26	419.72	402.72

## Sheet: Intensity change
	350	764	566
	397	914	596
	455	821	492
RANKL	—	+	+
DHD(2μM)	—	—	+
