# Supplementary material for: 12-Deoxyphorbol-13-Hexadecanoate Abrogates OVX-Induced Bone Loss in Mice and Osteoclastogenesis via Inhibiting ROS Level and Regulating RANKL-Mediated NFATc1 Activation
Source: Front Pharmacol. 2022 Jun 3;13:899776. doi: 10.3389/fphar.2022.899776 (PMC9204068; doi:10.3389/fphar.2022.899776)
Supplement: Supplementary file 1 [file DataSheet1.ZIP › Original data/Original data of Excel/DHD-Excel/ARE LUCIFERASE.xlsx]

## Sheet: Sheet1
	29351	80126	81328	84234	92926	112936
	30398	70405	82848	81295	85253	110309
	29035	86865	80312	85739	99603	138903
RANKL	—	+	+	+	+	+
DHD(μM)	0	0	0.25	0.5	1	2
