# Supplementary material for: 12-Deoxyphorbol-13-Hexadecanoate Abrogates OVX-Induced Bone Loss in Mice and Osteoclastogenesis via Inhibiting ROS Level and Regulating RANKL-Mediated NFATc1 Activation
Source: Front Pharmacol. 2022 Jun 3;13:899776. doi: 10.3389/fphar.2022.899776 (PMC9204068; doi:10.3389/fphar.2022.899776)
Supplement: Supplementary file 1 [file DataSheet1.ZIP › Original data/Original data of Excel/DHD-Excel/ALL PCR results.xlsx]

## Sheet: Nfatc1
	0.0336	0.7444	0.6305	0.2633
	0.0637	1.0916	0.4256	0.2011
	0.0512	1.2306	0.3954	0.2804
RANKL	—	+	+	+
DHD(μM)	0	0	1	2

## Sheet: Calcitonin receptor
	0	0.8234	0.6504	0.3876
	0	1.1932	0.4527	0.5703
	0	1.0178	0.4578	0.4853
RANKL	—	+	+	+
DHD(μM)	0	0	1	2

## Sheet: c-fos
	0.1139	0.7425	0.5652	0.1907
	0.1592	1.0494	0.539	0.239
	0.2742	1.2833	0.647	0.3407
RANKL	—	+	+	+
DHD(μM)	0	0	1	2

## Sheet: Acp5
	0.0002	0.85	0.7694	0.6342
	0.0001	1.0277	0.6833	0.6458
	0.0006	1.1448	0.7756	0.7078
RANKL	—	+	+	+
DHD(μM)	0	0	1	2

## Sheet: Nrf2
	3.57683	0.941847	0.722401	2.47344
	5.63809	0.935967	0.586177	2.12072
	5.36425	1.13438	0.849803	2.79438
RANKL	—	+	+	+
DHD(μM)	0	0	1	2

## Sheet: Ho-1
	1.33675	0.956068	0.640581	2.91062
	1.09766	0.950525	0.770647	2.38801
	1.25754	1.10039	0.73699	2.57304
RANKL	—	+	+	+
DHD(μM)	0	0	1	2

## Sheet: Catalase
	0.807779	1.08926	0.879439	2.52157
	0.895637	1.08277	0.759682	1.81689
	0.97645	0.847881	0.725022	2.13064
RANKL	—	+	+	+
DHD(μM)	0	0	1	2

## Sheet: Keap1
	1.79249	0.801975	1.30596	1.4357
	1.62423	0.943452	0.896973	1.75754
	1.9497	1.32166	1.09908	2.79931
RANKL	—	+	+	+
DHD(μM)	0	0	1	2
