# Supplementary material for: 12-Deoxyphorbol-13-Hexadecanoate Abrogates OVX-Induced Bone Loss in Mice and Osteoclastogenesis via Inhibiting ROS Level and Regulating RANKL-Mediated NFATc1 Activation
Source: Front Pharmacol. 2022 Jun 3;13:899776. doi: 10.3389/fphar.2022.899776 (PMC9204068; doi:10.3389/fphar.2022.899776)
Supplement: Supplementary file 1 [file DataSheet1.ZIP › Original data/Original data of Excel/DHD-Excel/DHD bone resorption .xlsx]

## Sheet: Osteoclasts.Well
DHD（μM）	0	1	2
	150	118	112
	143	78	88
	151	136	92

## Sheet: Area resorbed per osteoclast
DHD（μM）	0	1	2
	1.13385	0.058824	0.053571
	1.01763	0.059322	0.054348
	0.624979	0.082436	0.056818
