# Supplementary material for: 12-Deoxyphorbol-13-Hexadecanoate Abrogates OVX-Induced Bone Loss in Mice and Osteoclastogenesis via Inhibiting ROS Level and Regulating RANKL-Mediated NFATc1 Activation
Source: Front Pharmacol. 2022 Jun 3;13:899776. doi: 10.3389/fphar.2022.899776 (PMC9204068; doi:10.3389/fphar.2022.899776)
Supplement: Supplementary file 1 [file DataSheet1.ZIP › Original data/Original data of Excel/DHD-Excel/trap osteoclast.xlsx]

## Sheet: Osteocclast.Well
DHD（μM）	0	0.25	0.5	1	2
	550	490	430	279	222
	570	487	398	342	262
	581	532	412	356	241
