# Supplementary material for: 12-Deoxyphorbol-13-Hexadecanoate Abrogates OVX-Induced Bone Loss in Mice and Osteoclastogenesis via Inhibiting ROS Level and Regulating RANKL-Mediated NFATc1 Activation
Source: Front Pharmacol. 2022 Jun 3;13:899776. doi: 10.3389/fphar.2022.899776 (PMC9204068; doi:10.3389/fphar.2022.899776)
Supplement: Supplementary file 1 [file DataSheet1.ZIP › Original data/Original data of Excel/DHD-Excel/Factin.xlsx]

## Sheet: Average osteoclast Area
DHD(μM)	0	1	2
	0.96195	0.315749	0.245421
	0.974861	0.254778	0.230491
	1.06325	0.287226	0.192981

## Sheet: Nuclei No.Osteoclast
DHD(μM)	0	1	2
	66	33	16
	62	23	20
	60	24	17
