# Supplementary material for: 12-Deoxyphorbol-13-Hexadecanoate Abrogates OVX-Induced Bone Loss in Mice and Osteoclastogenesis via Inhibiting ROS Level and Regulating RANKL-Mediated NFATc1 Activation
Source: Front Pharmacol. 2022 Jun 3;13:899776. doi: 10.3389/fphar.2022.899776 (PMC9204068; doi:10.3389/fphar.2022.899776)
Supplement: Supplementary file 1 [file DataSheet1.ZIP › Original data/Original data of Excel/DHD-Excel/ALL time WB.xlsx]

## Sheet: NFATc1
	RANKL+ PBS				RANKL+ DHD
0 day	1.20148	0.77818	1.02034		0.96494	1.11149	0.70511
1 day	1.11665	0.90232	1.01133		1.08716	1.27084	0.918048
3 day	5.42266	4.72211	4.06692		3.96192	4.2142	3.01806
5 day	1.17412	1.20185	0.52378		0.85233	0.77732	0.37016

## Sheet: c-FOS
	RANKL+ PBS				RANKL+ DHD
0 day	0.78448	1.13241	1.08311		0.811985	1.06904	0.972335
1 day	2.42159	2.41709	2.27018		2.00206	2.1071	1.73357
3 day	12.7474	10.0092	11.0985		8.38556	7.94535	9.5045
5 day	1.7731	0.976687	0.764533		1.70879	0.678808	0.608821

## Sheet: V-ATPase-d2
	RANKL+ PBS				RANKL+ DHD
0 day	0.96399	1.01763	1.01838		1.15136	0.89923	0.96702
1 day	1.09174	1.02411	1.29776		1.5953	0.797166	0.939231
3 day	1.44149	1.62247	1.41391		1.41582	0.61507	0.68335
5 day	2.1764	1.93535	2.00596		1.70677	1.02937	0.68208

## Sheet: CTSK
	RANKL+ PBS				RANKL+ DHD
0 day	0.221355	0.0532371	0.0625596		0.21616	0.04484	0.03455
1 day	0.21844	0.05305	0.06899		0.256149	0.0718267	0.0492914
3 day	1.09449	1.12309	0.782424		0.61163	0.48231	0.4236
5 day	3.54008	3.1855	2.35038		2.63114	2.11581	2.05047

## Sheet: p-JNK
	RANKL+ PBS				RANKL+ DHD
0 min	0.856485	1.05357	1.18995		0.94457	1.17034	1.1968
5 min	1.10061	1.17393	1.31693		1.22373	1.24488	1.39706
10 min	1.10112	1.2813	1.49802		1.06921	1.1929	1.31037
20 min	1.31788	1.51409	1.70906		1.10902	1.19317	1.46567
30min	1.24834	1.42964	1.52635		1.13566	1.22139	1.41107
60 min	1.00781	1.0782	1.2277		0.984176	1.0824	1.22832

## Sheet: p-P38
	RANKL+ PBS				RANKL+ DHD
0 min	0.772968	1.14735	1.07969		0.525	0.87556	0.77038
5 min	0.91763	1.24783	1.3336		0.82896	1.1503	0.99793
10 min	0.96637	1.53054	1.35361		0.49804	0.72554	0.68962
20 min	1.35133	1.69651	1.80687		0.90773	1.14422	1.13028
30 min	1.46389	1.73541	1.82758		0.87511	0.96538	1.16281
60 min	0.86417	1.27833	1.01176		0.83925	0.71591	0.83655

## Sheet:  IκB-α
	RANKL+ PBS				RANKL+ DHD
0 min	0.976707	0.867652	1.15564		1.06274	0.99614	0.93326
5 min	0.84605	0.78962	1.03773		1.11458	1.02956	0.95991
10 min	0.79098	0.74139	0.8707		1.06789	1.03389	0.87119
20 min	0.75679	0.70126	0.49989		0.96794	1.02926	0.9589
30 min	0.56227	0.51913	0.46797		0.80858	1.00058	0.91665
60 min	0.83429	0.77166	0.66068		0.92005	1.05785	1.03852
