# Supplementary material for: 12-Deoxyphorbol-13-Hexadecanoate Abrogates OVX-Induced Bone Loss in Mice and Osteoclastogenesis via Inhibiting ROS Level and Regulating RANKL-Mediated NFATc1 Activation
Source: Front Pharmacol. 2022 Jun 3;13:899776. doi: 10.3389/fphar.2022.899776 (PMC9204068; doi:10.3389/fphar.2022.899776)
Supplement: Supplementary file 1 [file DataSheet1.ZIP › Original data/Original data of Excel/DHD-Excel/DHD time course bone resorption.xlsx]

## Sheet: Osteoclast.Well
Time	0	1-3	3-5	5-6	1-6
	340	247	304	321	211
	358	240	268	290	216
	347	231	279	302	204
