# Supplementary material for: 12-Deoxyphorbol-13-Hexadecanoate Abrogates OVX-Induced Bone Loss in Mice and Osteoclastogenesis via Inhibiting ROS Level and Regulating RANKL-Mediated NFATc1 Activation
Source: Front Pharmacol. 2022 Jun 3;13:899776. doi: 10.3389/fphar.2022.899776 (PMC9204068; doi:10.3389/fphar.2022.899776)
Supplement: Supplementary file 1 [file DataSheet1.ZIP › Original data/Original data of Excel/DHD-Excel/ROS WB.xlsx]

## Sheet: Ho-1
	2.41359	0.813899	2.76623	2.88309
	2.71802	0.759191	1.65743	2.26103
	3.30332	1.42691	2.30716	1.94042
RANKL	—	+	+	+
DHD(μM)	0	0	1	2

## Sheet: Catalase
	1.08168	1.02847	1.60332	1.77201
	1.52611	1.07842	1.78683	1.85365
	0.927612	0.893114	1.95578	1.90379
RANKL	—	+	+	+
DHD(μM)	0	0	1	2
